# Supplementary material for: Occurrence, Distribution and Risk Assessment of Biocides in Chao Lake and Its Tributaries
Source: Toxics. 2025 Nov 20;13(11):1001. doi: 10.3390/toxics13111001 (PMC12655945; doi:10.3390/toxics13111001)
Supplement: Supplementary file 1 [file toxics-13-01001-s001.zip]

Archive with 1 entries (1 files):
- toxics-3982132-supplementary.pdf
